# Supplementary material for: Transcriptome and Metabolome Reveal the Molecular Mechanism of Barley Genotypes Underlying the Response to Low Nitrogen and Resupply
Source: Int J Mol Sci. 2023 Feb 28;24(5):4706. doi: 10.3390/ijms24054706 (PMC10003240; doi:10.3390/ijms24054706)
Supplement: Supplementary file 1 [file ijms-24-04706-s001.zip]

Archive with 1 entries (1 files):
- ijms-2118769-supplementary.pdf
